# Supplementary material for: Iontophoresis-Based Topical Drug Delivery for Dermatologic Conditions: A Systematic Review
Source: Pharmaceuticals (Basel). 2026 May 13;19(5):765. doi: 10.3390/ph19050765 (PMC13210502; doi:10.3390/ph19050765)
Supplement: Supplementary file 1 [file pharmaceuticals-19-00765-s001.zip]

Archive with 1 entries (1 files):
- pharmaceuticals-4289829-supplementary.pdf
